# Supplementary material for: Paeoniflorin improves functional recovery through repressing neuroinflammation and facilitating neurogenesis in rat stroke model
Source: PeerJ. 2021 May 28;9:e10921. doi: 10.7717/peerj.10921 (PMC8166241; doi:10.7717/peerj.10921)
Supplement: Data S1 — Western Blot, immunofluorescence, and qPCR data. [file peerj-09-10921-s001.zip]

Archive with 14 entries (12 files):
- Raw Data/
- Raw Data/WBú1⁄4immunofluorescence and qPCR Raw Data/
- Raw Data/WBú1⁄4immunofluorescence and qPCR Raw Data/Figure 2A.tif
- Raw Data/WBú1⁄4immunofluorescence and qPCR Raw Data/Figure 2B-Actin.tif
- Raw Data/WBú1⁄4immunofluorescence and qPCR Raw Data/Figure 2B-Iba1.tif
- Raw Data/WBú1⁄4immunofluorescence and qPCR Raw Data/Figure 5A.tif
- Raw Data/WBú1⁄4immunofluorescence and qPCR Raw Data/Figure 5B.tif
- Raw Data/WBú1⁄4immunofluorescence and qPCR Raw Data/Figure 5C.tif
- Raw Data/WBú1⁄4immunofluorescence and qPCR Raw Data/Figure 6A-Actin.tif
- Raw Data/WBú1⁄4immunofluorescence and qPCR Raw Data/Figure 6A-JNK.tif
- Raw Data/WBú1⁄4immunofluorescence and qPCR Raw Data/Figure 6A-pJNK.tif
- Raw Data/WBú1⁄4immunofluorescence and qPCR Raw Data/Figure 6C.tif
- Raw Data/WBú1⁄4immunofluorescence and qPCR Raw Data/Figure 6E.tif
- Raw Data/WBú1⁄4immunofluorescence and qPCR Raw Data/Rawdata.xlsx
