# Supplementary material for: Paeoniflorin improves functional recovery through repressing neuroinflammation and facilitating neurogenesis in rat stroke model
Source: PeerJ. 2021 May 28;9:e10921. doi: 10.7717/peerj.10921 (PMC8166241; doi:10.7717/peerj.10921)
Supplement: Data S1 — Western Blot, immunofluorescence, and qPCR data. [file peerj-09-10921-s001.zip › Raw Data/WBú1⁄4immunofluorescence and qPCR Raw Data/Rawdata.xlsx]

## Sheet: F1A
Figure 1A
	Vehicle	Sham	Paeoniflorin (5mg/kg)	Paeoniflorin (10mg/kg)		Vehicle	Sham	Paeoniflorin (5mg/kg)	Paeoniflorin (10mg/kg)			Vehicle	Sham	Paeoniflorin (5mg/kg)	Paeoniflorin (10mg/kg)
0d	0	0	0	0	1d	14.3	0.7	12.7	12.8	3d		8.6	1.3	9.5	8
	0	0	0	0		12.4	1.5	11.7	11.7			10	0.8	9	6.8
	0	0	0	0		12.9	1.1	13.4	13.3			9	2.4	8.2	7.7
	0	0	0	0		13.5	0.8	11.8	12.6			10.3	0.8	8.6	6.3
	0	0	0	0		14.7	1.6	12.4	13.1			9.4	0.6	9.1	8.1
	0	0	0	0		13.1	1.9	12.6	11.8			9.6	1.1	10.5	7.7
	0	0	0	0		12.8	0.8	13.1	11.4			8.7	0.9	8.3	8.9
	0	0	0	0		13.6	0.7	11.9	12.6			8.9	1.6	8.7	6.8
	0	0	0	0		14.4	1.1	11.8	13.8			10.6	1.1	8.1	6.9
	0	0	0	0		12.8	1	12.5	12.7			9.8	0.7	7.9	7.6
	Vehicle	Sham	Paeoniflorin (5mg/kg)	Paeoniflorin (10mg/kg)		Vehicle	Sham	Paeoniflorin (5mg/kg)	Paeoniflorin (10mg/kg)
7d	7	0.9	5.6	4.3	14d	6.2	2.1	5.2	3.2
	6.7	1.3	5.1	4.7		6.6	0.6	4.7	3
	8.2	0.8	5.8	3.9		5.5	1.4	4.2	4
	8.5	1.1	5.4	4.5		5.9	1.4	5.3	3.5
	7.7	0.7	6.3	3.8		6.1	1.2	4.1	3.8
	6.3	0.9	5.7	4.1		6.9	0.9	4.6	4.1
	6.9	0.8	5.1	4.8		6.3	1	4.7	3.2
	7.2	1.1	4.9	4.6		5.2	1.2	4.5	3.3
	7.7	0.6	6.3	3.9		5.4	0.6	4.5	3.5
	8.1	1.7	5.6	4.2		5.7	1.1	4.9	4.1

## Sheet: F1B
Figure 1B
	Vehicle	sham	Paeoniflorin (5mg/kg)	Paeoniflorin (10mg/kg)		Vehicle	sham	Paeoniflorin (5mg/kg)	Paeoniflorin (10mg/kg)			Vehicle	sham	Paeoniflorin (5mg/kg)	Paeoniflorin (10mg/kg)
0d	0	0	0	0	1d	36	2.3	29.8	29		3d	20.3	1.5	20.1	11.8
	0	0	0	0		30.6	1.3	29.5	33.5			21.6	1.8	15.6	10.9
	0	0	0	0		30.3	0.7	34.9	28.1			25.3	0.6	14.7	16.6
	0	0	0	0		32.5	1.1	28.6	31.4			20.5	1.7	17.5	12.5
	0	0	0	0		29.5	0.5	35.4	31.9			22.8	0.8	19.1	12.7
	0	0	0	0		34.5	1.9	33.8	39.8			24.1	2.1	18.6	14.6
	0	0	0	0		31.9	1.6	31.9	32.7			26.5	1.4	14.9	13.8
	0	0	0	0		34.1	0.8	32.7	32.4			20.8	1.9	18.6	14.2
	0	0	0	0		36.8	1.1	33.5	32.6			20.4	0.6	15.7	17.6
	0	0	0	0		28.9	0.9	32.4	30.8			22.7	1.8	17.4	10.1
	Vehicle	sham	Paeoniflorin (5mg/kg)	Paeoniflorin (10mg/kg)		Vehicle	sham	Paeoniflorin (5mg/kg)	Paeoniflorin (10mg/kg)
7d	19.2	1.5	9.2	8.9	14d	14.2	1.1	10.8	8.9
	18.9	1.6	11.9	10.3		14.8	0.5	7.7	5.3
	16.8	0.5	13.4	5.7		11.8	1.6	8.2	6.2
	16.5	0.8	11.5	6.3		13.7	2.4	9.2	4.9
	14.7	1.1	12.7	7.9		12.6	0.9	7.7	5.2
	18.4	0.9	11.9	9.4		12.8	0.8	6.9	5.4
	17.3	0.7	10.6	8.2		13.9	1.6	8.8	6.8
	15.9	1.3	10.2	9.7		11.2	1.7	8.1	7.2
	16.7	2.5	9.8	6.5		15.1	1.1	7.4	5.9
	18.1	0.8	11.3	7.1		12.6	0.9	8.1	6.1

## Sheet: F2B WB
Figure 2B statistic analysis
Relative Iba-1 protein level
Internal value actin
Sham	0.78	0.78	0.77
MCAO	0.78	0.79	0.79
MCAO+Paeoniflorin	0.75	0.73	0.74
Sample read value
Sham	0.175	0.153	0.176
MCAO	0.292	0.276	0.31
MCAO+Paeoniflorin	0.178	0.196	0.202

## Sheet: F3A
Figure 3A
IL-1β,pg/mg protein-elisa
Sham	85.13	83.31	75.61
MCAO	174.24	159.59	154.27
MCAO+Paeoniflorin	115.93	116.87	108.06

## Sheet: F3B
Figure 3B
TNF-a,pg/mg protein-elisa
Sham	81.84	69.54	77.52
MCAO	141.22	127.22	126.96
MCAO+Paeoniflorin	104.38	95.33	92.49

## Sheet: F3C
Figure 3C
IL-6,pg/mg protein-elisa
Sham	182.79	168.87	156.09
MCAO	379.32	367.52	341.65
MCAO+Paeoniflorin	233.78	231.95	208.1

## Sheet: F4A
Figure 4A
Cell viability (%)
Vehicle	108.9	97.1	94
Paeoniflorin	81.5	70.71	71.29
OGD	91	101.8	87.4
OGD+Paeoniflorin	60.5	62.2	70.2

## Sheet: F4B
Figure 4B
Relative IL-1β mRNA level
Vehicle	1.02	1.06	0.92
Paeoniflorin	0.79	0.87	0.71
OGD	2.06	2.13	2.26
OGD+Paeoniflorin	0.59	0.62	0.74

## Sheet: F4C
Figure 4C
Relative TNF-a mRNA level
Vehicle	1.09	0.95	0.96
Paeoniflorin	0.8	0.82	0.81
OGD	2.03	2.04	2.02
OGD+Paeoniflorin	0.99	0.85	0.89

## Sheet: F4D
Figure 4D
Relative IL-6 mRNA level
Vehicle	0.97	1.07	0.96
JNK-IN-8	0.94	0.84	0.86
OGD	1.88	1.9	1.71
OGD+JNK-IN-8	0.58	0.6	0.65

[truncated: 6 more sheets: F5A, F5B , F5C, F6B WB, F6D WB, Sheet1]
